# Supplementary material for: Analysis of Epstein–Barr Virus (EBV) and PD-L1 Expression in Nasopharyngeal Carcinoma Patients in a Non-Endemic Region
Source: Int J Mol Sci. 2022 Oct 3;23(19):11720. doi: 10.3390/ijms231911720 (PMC9569432; doi:10.3390/ijms231911720)
Supplement: Supplementary file 1 [file ijms-23-11720-s001.zip]

Archive with 1 entries (1 files):
- ijms-1894643-supplementary.pptx
